# Supplementary material for: Phosphoproteomic and Metabolomic Profiling Uncovers the Roles of CcPmk1 in the Pathogenicity of Cytospora chrysosperma
Source: Microbiol Spectr. 2022 Jun 23;10(4):e00176-22. doi: 10.1128/spectrum.00176-22 (PMC9430611; doi:10.1128/spectrum.00176-22)
Supplement: Supplemental file 1 — Supplemental material. Download spectrum.00176-22-s0001.xlsx, XLSX file, 0.1 MB [file spectrum.00176-22-s0001.xlsx]

## Sheet: Sheet1
Table S4 List of differential regulated metabolites between ΔCcPmk1 and WT
Compound_ID	Name	Other_name(Kegg_name)	Formula	Molecular Weight	RT [min]	Kegg_ID	KEGG_pathway	HMDB_ID	Lipidmaps_ID	SuperClass(HMDB)	Class(HMDB)	SubClass(HMDB)	CATEGORY(Lipidmaps)	MAIN_CLASS(Lipidmaps)	SUB_CLASS(Lipidmaps)	mzCloud_Results	mzVault_Results	MassList_Results	m/z	pos_Pmk1_1	pos_Pmk1_2	pos_Pmk1_3	pos_Pmk1_4	pos_Pmk1_5	pos_Pmk1_6	pos_WT_1	pos_WT_2	pos_WT_3	pos_WT_4	pos_WT_5	pos_WT_6	FC	log2FC	Pvalue	ROC	VIP	Up.Down
Com_17113_pos	5'-Deoxy-5'-(Methylthio)Adenosine	--	C11 H15 N5 O3 S	297.088	16.983	--	--	HMDB0001173	--	Nucleosides, nucleotides, and analogues	5'-deoxyribonucleosides	5'-deoxy-5'-thionucleosides	--	--	--	No results	No results	Full match	298.096	3.97842e+06	3.88224e+06	3.57329e+06	5.2385e+06	3.70254e+06	2.77016e+06	1.56723e+06	1.33828e+06	1.71916e+06	1.32516e+06	1.96002e+06	1.39956e+06	2.48621	1.31395	9.80519e-06	1	2.21943	up
Com_283_pos	L-Threonic acid-1,4-lactone	--	C4 H6 O4	118.028	6.758	--	--	HMDB0000940	--	Organoheterocyclic compounds	Lactones	Gamma butyrolactones	--	--	--	Invalid mass	No results	No results	119.035	1.39948e+09	8.52076e+08	1.10208e+09	1.58619e+09	7.72075e+08	4.64806e+08	3.6922e+08	4.10944e+08	2.7735e+08	2.31887e+08	2.73376e+08	1.47687e+08	3.61113	1.85245	0.000374631	1	2.01775	up
Com_4894_pos	Prostaglandin F2alpha	Prostaglandin F2alpha; (5Z,13E)-(15S)-9alpha,11alpha,15-Trihydroxyprosta-5,13-dienoate; (+)-Prostaglandin F2a; 7-[3,5-Dihydroxy-2-(3-hydroxy-1-octenyl)cyclopentyl]-5-heptenoic acid; 9a,11a-PGF2; Amoglandin; Cyclosin; Dinoprost; Enzaprost; Enzaprost F; Panacelan; PGF2a; 9,11,15-Trihydroxy-(5Z,9a,11a,13E,15S)-prosta-5,13-dien-1-oic acid; Prostaglandin F2a; Prostin F 2 alpha; Protamodin; U 14583; (5…	C20 H34 O5	354.24	14.442	cpd:C00639	map00590 Arachidonic acid metabolism;map01100 Metabolic pathways	HMDB0010199	LMFA03010002	Lipids and lipid-like molecules	Fatty Acyls	Eicosanoids	Fatty Acyls [FA]	Eicosanoids [FA03]	Prostaglandins [FA0301]	No results	No results	Full match	355.247	3.88459e+06	1.02275e+07	2.79747e+06	1.93204e+06	4.90556e+06	3.37709e+06	1.86739e+07	2.16614e+07	1.92731e+07	1.86741e+07	8.98557e+06	3.08629e+07	0.229612	-2.12273	0.000385729	0.972222	2.04036	down
Com_390_pos	β-Nicotinamide mononucleotide	Nicotinamide D-ribonucleotide; NMN; Nicotinamide mononucleotide; Nicotinamide ribonucleotide; Nicotinamide nucleotide; beta-Nicotinamide D-ribonucleotide; beta-Nicotinamide ribonucleotide; beta-Nicotinamide mononucleotide	C11 H15 N2 O8 P	334.056	1.347	cpd:C00455	map00760 Nicotinate and nicotinamide metabolism;map01100 Metabolic pathways	--	--	--	--	--	--	--	--	Full match	Full match	Full match	335.063	8.71084e+08	8.4452e+08	5.7183e+08	8.72246e+08	7.08779e+08	5.55233e+08	1.44382e+08	1.68182e+08	1.72031e+08	3.72418e+08	3.4412e+08	1.28248e+08	3.32763	1.7345	0.000425335	1	2.08582	up
Com_70_pos	5'-S-Methyl-5'-thioadenosine	--	C11 H15 N5 O3 S	297.088	6.759	--	--	HMDB0001173	--	Nucleosides, nucleotides, and analogues	5'-deoxyribonucleosides	5'-deoxy-5'-thionucleosides	--	--	--	Full match	Full match	Full match	298.095	6.88437e+09	4.54438e+09	5200325133	8.05115e+09	3.44532e+09	2.33187e+09	1.96802e+09	1.85852e+09	1.35762e+09	1.09742e+09	1.47566e+09	7.35746e+08	3.58618	1.84245	0.000439564	1	2.00742	up
Com_7651_pos	Stercobilin	L-Urobilin; L-Stercobilin; Stercobilin	C33 H46 N4 O6	594.336	13.399	cpd:C05793	map00860 Porphyrin and chlorophyll metabolism	HMDB0004159	--	Organoheterocyclic compounds	Tetrapyrroles and derivatives	Bilirubins	--	--	--	Invalid mass	No results	No results	595.344	1.84155e+06	854115	171509	388188	395912	890512	3.23574e+06	5.21335e+06	1.88871e+06	7.58961e+06	4.87632e+06	1.61083e+07	0.116719	-3.09888	0.00070696	1	1.99297	down
Com_14470_pos	Traumatic acid	Traumatic acid; (2E)-Dodecenedioic acid; Dodec-2-enedioic acid	C12 H20 O4	228.135	11.369	cpd:C16308	map00592 alpha-Linolenic acid metabolism;map01110 Biosynthesis of secondary metabolites	HMDB0000933	LMFA01170002	Lipids and lipid-like molecules	Fatty Acyls	Fatty acids and conjugates	Fatty Acyls [FA]	Fatty Acids and Conjugates [FA01]	Dicarboxylic acids [FA0117]	No results	No results	Full match	229.143	2.05904e+06	1.53154e+06	905635	1.20144e+06	1.37077e+06	2.52876e+06	4.1877e+06	4.26984e+06	3.5307e+06	4.74762e+06	2.20359e+06	5.56726e+06	0.391615	-1.35249	0.000789508	0.972222	1.96397	down
Com_321_pos	Galangin	Galangin; 3,5,7-Trihydroxyflavone	C15 H10 O5	270.052	12.352	cpd:C10044	--	HMDB0029521	LMPK12111653	Phenylpropanoids and polyketides	Flavonoids	Flavones	Polyketides [PK]	Flavonoids [PK12]	Flavones and Flavonols [PK1211]	Full match	Full match	No results	271.059	4.17204e+08	5.19243e+08	1.24097e+09	4.20237e+08	5.44349e+08	3.51037e+08	1.42109e+08	2.69569e+08	1.29083e+08	1.88294e+08	1.97691e+08	1.63511e+08	3.20386	1.67981	0.000834871	1	2.00772	up
Com_120_pos	Nicotinic acid	Nicotinate; Nicotinic acid; Niacin; 3-Pyridinecarboxylic acid	C6 H5 N O2	123.032	1.767	cpd:C00253	map00760 Nicotinate and nicotinamide metabolism;map01100 Metabolic pathways;map01110 Biosynthesis of secondary metabolites	HMDB0001488	--	Organoheterocyclic compounds	Pyridines and derivatives	Pyridinecarboxylic acids and derivatives	--	--	--	Full match	Full match	Full match	124.039	1.40113e+09	9.04752e+08	6.972e+08	6.45983e+08	1.1462e+09	1.46366e+09	3.63239e+09	3.91762e+09	3.2008e+09	1.98001e+09	2.30339e+09	1.54288e+09	0.377564	-1.40521	0.000891805	1	1.95967	down
Com_18063_pos	Thr-Leu	--	C10 H20 N2 O4	232.141	7.607	--	--	HMDB0029065	--	Organic acids and derivatives	Carboxylic acids and derivatives	Amino acids, peptides, and analogues	--	--	--	No results	No results	Full match	233.149	3.06915e+06	3.59937e+06	1.67599e+06	4.33718e+06	3.15466e+06	2.40477e+06	1.59896e+06	1.62683e+06	739573	1.58393e+06	1.19237e+06	1.0079e+06	2.35382	1.23501	0.00110478	1	1.91691	up
Com_6123_pos	p-Mentha-1,3,8-triene	--	C10 H14	134.109	13.705	--	--	HMDB0037013	--	Lipids and lipid-like molecules	Prenol lipids	Monoterpenoids	--	--	--	No results	No results	Full match	135.117	8.27664e+06	5.64756e+06	9.32603e+06	1.21851e+07	1.20725e+07	9.52042e+06	1.34706e+07	1.58557e+07	1.46938e+07	2.18247e+07	2.53823e+07	2.23678e+07	0.502031	-0.994151	0.00136666	1	1.93703	down
Com_7986_pos	(2R)-2-[(2R,5S)-5-[(2S)-2-hydroxybutyl]oxolan-2-yl]propanoic acid	--	C11 H20 O4	198.125	12.53	--	--	--	--	--	--	--	--	--	--	Invalid mass	No results	No results	199.132	5.14539e+06	3.54855e+06	2.35019e+06	3.57317e+06	4.04503e+06	4.27527e+06	8.26063e+06	8.2184e+06	1.35384e+07	4.53744e+06	8.08142e+06	8.23315e+06	0.450911	-1.14909	0.00166773	0.972222	1.89354	down
Com_1843_pos	4-chloro-5-morpholino-2-quinoxalin-2-ylpyridazin-3(2H)-one	--	C16 H14 Cl N5 O2	163.028	1.842	--	--	--	--	--	--	--	--	--	--	Invalid mass	No results	No results	344.09	1.4105e+08	9.67025e+07	9.23888e+07	1.32415e+08	1.07909e+08	7.17338e+07	5.6819e+07	4.99441e+07	2.32546e+07	7.09957e+07	4.75464e+07	3.58779e+07	2.25778	1.17491	0.00177052	1	1.91577	up
Com_200_pos	S-Adenosylhomocysteine	S-Adenosyl-L-homocysteine; S-Adenosylhomocysteine	C14 H20 N6 O5 S	384.121	2.028	cpd:C00021	map00270 Cysteine and methionine metabolism;map01100 Metabolic pathways;map01230 Biosynthesis of amino acids	HMDB0000939	--	Nucleosides, nucleotides, and analogues	5'-deoxyribonucleosides	5'-deoxy-5'-thionucleosides	--	--	--	Full match	Full match	Full match	385.128	2.01122e+09	1.04356e+09	9.958e+08	2.2808e+09	9.11056e+08	5.94497e+08	3.8151e+08	4.68137e+08	3.10935e+08	4.87755e+08	5.95783e+08	1.84235e+08	3.22726	1.69031	0.00201274	0.972222	1.86829	up
Com_9690_pos	Lapatinib ditosylate monohydrate	--	C43 H44 Cl F N4 O11 S3	942.187	8.478	--	--	--	--	--	--	--	--	--	--	No results	No results	Full match	472.101	3.14092e+06	1.09073e+07	3.75016e+06	6.51027e+06	2.87546e+06	1.21818e+06	984171	579244	496240	1.58957e+06	1.05979e+06	281693	5.69103	2.50869	0.00201408	0.972222	1.86836	up
Com_1930_pos	Carvone	(+)-(S)-Carvone; Carvol; (+)-Carvone; Carvone	C10 H14 O	150.104	14.284	cpd:C11383	map01110 Biosynthesis of secondary metabolites	HMDB0035824	--	Lipids and lipid-like molecules	Prenol lipids	Monoterpenoids	--	--	--	Full match	Full match	No results	151.112	1.34362e+07	3.66226e+07	1.05346e+07	6.25721e+06	2.38992e+07	1.98277e+07	5.07397e+07	6.39767e+07	9.78746e+07	3.6755e+07	4.20234e+07	9.70358e+07	0.284696	-1.81251	0.00201755	1	1.89141	down
Com_15005_pos	3,14-dihydro-15-keto-tetranor Prostaglandin E2	--	C16 H26 O5	316.188	13.996	--	--	--	--	--	--	--	--	--	--	Invalid mass	No results	No results	317.196	5.16411e+06	5.12153e+06	4.13159e+06	3.31021e+06	2.72887e+06	3.08382e+06	2.97659e+06	1.64574e+06	1.76354e+06	1.99743e+06	2.55009e+06	1.50004e+06	1.89329	0.920899	0.00203461	0.972222	1.85763	up
Com_4169_pos	S-Adenosylmethionine	S-Adenosyl-L-methionine; S-Adenosylmethionine; AdoMet; SAM	C15 H22 N6 O5 S	398.135	1.547	cpd:C00019	map00261 Monobactam biosynthesis;map00270 Cysteine and methionine metabolism;map00330 Arginine and proline metabolism;map01100 Metabolic pathways;map01110 Biosynthesis of secondary metabolites;map01130 Biosynthesis of antibiotics;map01230 Biosynthesis of amino acids;map04122 Sulfur relay system	HMDB0001185	--	Nucleosides, nucleotides, and analogues	5'-deoxyribonucleosides	5'-deoxy-5'-thionucleosides	--	--	--	Full match	Full match	Full match	399.143	3.82095e+07	2.53869e+07	2.44432e+07	4.89813e+07	2.12215e+07	7.86022e+06	7.97439e+06	6.15871e+06	9.24598e+06	4.99924e+06	7.9299e+06	3.73441e+06	4.14815	2.05247	0.00211184	0.916667	1.9253	up
Com_539_pos	L(-)-Carnitine	--	C7 H15 N O3	161.105	1.243	--	--	--	--	--	--	--	--	--	--	Full match	Full match	Full match	162.112	5.4236e+07	4.69646e+07	5.76635e+07	3.99944e+07	4.67543e+07	1.17049e+08	2.40859e+08	2.18598e+08	5.2229e+08	1.05165e+08	1.01815e+08	3.38984e+08	0.237389	-2.07468	0.00226076	0.944444	1.9024	down
Com_6592_pos	Reserpine	Reserpine	C33 H40 N2 O9	608.261	13.792	cpd:C06539	--	--	--	--	--	--	--	--	--	Invalid mass	No results	No results	609.269	2.62888e+06	733871	1.29144e+06	2.59802e+06	492042	278942	1.98982e+07	3.70343e+06	1.79043e+07	6.43792e+06	2.42277e+06	1.09065e+07	0.130942	-2.933	0.00226112	0.944444	1.86955	down
Com_1286_pos	1-Methyladenine	1-Methyladenine	C6 H7 N5	149.07	1.386	cpd:C02216	--	HMDB0011599	--	Organoheterocyclic compounds	Imidazopyrimidines	Purines and purine derivatives	--	--	--	Full match	Full match	No results	150.077	2.18388e+08	1.82985e+08	8.255e+07	2.1572e+08	1.65924e+08	1.27919e+08	5.19586e+07	7.51705e+07	4.64597e+07	7.01037e+07	6.6435e+07	1.2821e+08	2.26649	1.18046	0.00287393	0.944444	1.84764	up
Com_18960_pos	S-Adenosyl-L-methionine	S-Adenosyl-L-methionine; S-Adenosylmethionine; AdoMet; SAM	C15 H22 N6 O5 S	398.137	9.766	cpd:C00019	map00261 Monobactam biosynthesis;map00270 Cysteine and methionine metabolism;map00330 Arginine and proline metabolism;map01100 Metabolic pathways;map01110 Biosynthesis of secondary metabolites;map01130 Biosynthesis of antibiotics;map01230 Biosynthesis of amino acids;map04122 Sulfur relay system	HMDB0001185	--	Nucleosides, nucleotides, and analogues	5'-deoxyribonucleosides	5'-deoxy-5'-thionucleosides	--	--	--	No results	No results	Full match	399.144	3.63082e+06	2.07999e+06	2.27098e+06	4.23978e+06	2.60905e+06	1.37182e+06	1.27443e+06	1.03904e+06	578506	1.18235e+06	1.71405e+06	899681	2.4226	1.27655	0.00299538	0.972222	1.819	up
Com_27520_pos	L-Hydroxylysine	L-Hydroxylysine; 5-Hydroxy-L-lysine; L-erythro-5-Hydroxylysine; (5R)-5-Hydroxy-L-lysine	C6 H14 N2 O3	162.1	6.431	cpd:C16741	map00310 Lysine degradation;map01100 Metabolic pathways	--	--	--	--	--	--	--	--	No results	No results	Full match	163.107	529206	405562	392677	281081	564262	1.04728e+06	197328	209714	117275	335234	218866	182669	2.55341	1.35243	0.00330002	0.972222	1.82624	up
Com_12615_pos	(S)-10-Hydroxycamptothecin	--	C20 H16 N2 O5	364.104	2.416	--	--	--	--	--	--	--	--	--	--	Invalid mass	No results	No results	365.112	4.44515e+06	4.94693e+06	6.42832e+06	6.38018e+06	6.67496e+06	1.93083e+06	864603	2.61678e+06	2.60314e+06	2.081e+06	1.7767e+06	1.39476e+06	2.71734	1.44219	0.00338333	0.916667	1.81661	up
Com_9796_pos	L-Cycloserine	--	C3 H6 N2 O2	102.043	2.725	--	--	--	--	--	--	--	--	--	--	No results	No results	Full match	103.05	1.01792e+07	2.47712e+06	3.24613e+06	6.90463e+06	1.81762e+06	1.01528e+07	2.44317e+06	999495	1.19272e+06	1.34884e+06	308069	460024	5.15045	2.3647	0.00359035	0.972222	1.81038	up
Com_4037_pos	Eucalyptol	1,8-Cineole; 1,8-Cineol; Eucalyptol	C10 H18 O	136.125	13.706	cpd:C09844	map01110 Biosynthesis of secondary metabolites	HMDB0004472	--	Organoheterocyclic compounds	Oxanes	_	--	--	--	Invalid mass	No results	No results	137.132	1.1618e+07	1.12142e+07	1.57979e+07	2.0704e+07	1.86204e+07	2.02893e+07	2.16699e+07	2.28347e+07	2.4738e+07	3.55634e+07	4.73519e+07	3.99016e+07	0.511528	-0.967116	0.00387417	1	1.81428	down
Com_494_pos	Sakuranetin	Sakuranetin; Naringenin 7-methyl ether; (2S)-Sakuranetin	C16 H14 O5	286.083	11.895	cpd:C09833	--	HMDB0030090	LMPK12140571	Phenylpropanoids and polyketides	Flavonoids	O-methylated flavonoids	Polyketides [PK]	Flavonoids [PK12]	Flavanones [PK1214]	Full match	No results	No results	287.09	4.86508e+08	6.30404e+08	2.71746e+08	2.87682e+08	4.23452e+08	4.88344e+08	1.12626e+08	1.28512e+08	1.10379e+08	3.26393e+08	2.67486e+08	1.72357e+08	2.31548	1.21131	0.00394519	0.944444	1.80532	up
Com_6645_pos	trans-2-Methyl-2-pentenoic Acid	--	C6 H10 O2	114.068	8.099	--	--	--	--	--	--	--	--	--	--	No results	No results	Full match	115.075	6.1421e+06	6.35666e+06	3.13788e+06	6.43429e+06	9.29808e+06	4.36904e+06	1.27332e+07	1.72288e+07	1.77371e+07	7.34214e+06	8.48756e+06	1.38423e+07	0.461905	-1.11433	0.00457122	0.944444	1.76518	down
Com_66_pos	PC (20:5e/18:5)	--	C46 H74 N O7 P	783.507	14.304	--	--	--	--	--	--	--	--	--	--	No results	Invalid mass	No results	784.514	7.98703e+08	2.30265e+09	3.81445e+08	2.1754e+08	1.21855e+09	1.35649e+09	3.45259e+09	3.11732e+09	5.49772e+09	3.42077e+09	2.71404e+09	6.59841e+09	0.253031	-1.98262	0.00493729	1	1.86438	down
Com_17521_pos	YNK	--	C19 H29 N5 O6	423.21	6.177	--	--	--	--	--	--	--	--	--	--	Full match	No results	No results	424.218	2.30341e+06	3.3754e+06	3.0337e+06	2.73719e+06	3.47864e+06	3.6304e+06	1.78728e+06	2.11846e+06	1.39086e+06	2.7569e+06	1.50396e+06	1.08976e+06	1.74306	0.801622	0.0051029	0.944444	1.81565	up
Com_1042_pos	7-Methylguanine	7-Methylguanine	C6 H7 N5 O	165.065	1.795	cpd:C02242	--	HMDB0006040	--	Organoheterocyclic compounds	Imidazopyrimidines	Purines and purine derivatives	--	--	--	Full match	No results	Full match	166.072	3.27148e+08	2.31681e+08	1.13801e+08	2.02999e+08	1.87115e+08	1.13903e+08	9.32982e+07	4.08137e+07	1.87771e+07	1.09383e+08	8.34428e+07	4.54267e+07	3.00824	1.58892	0.00538165	1	1.79177	up
Com_3321_pos	Radicinin	--	C12 H12 O5	236.068	9.872	--	--	--	--	--	--	--	--	--	--	Full match	No results	No results	237.075	544066	440500	319238	447364	562463	9.91684e+06	1.48556e+07	2.11314e+07	7.03697e+06	1.06945e+06	1.02534e+07	5.12578e+07	0.115814	-3.11012	0.00562099	0.944444	1.74273	down
Com_24503_pos	3,5,7-trihydroxy-2-phenyl-4H-chromen-4-one	--	C15 H10 O5	270.052	15.419	--	--	HMDB0029521	--	Phenylpropanoids and polyketides	Flavonoids	Flavones	--	--	--	Full match	No results	No results	271.059	606731	798134	1.33385e+06	594289	1.63056e+06	412416	333630	278478	284661	306330	529136	276225	2.67666	1.42044	0.00654263	0.972222	1.80316	up
Com_13903_pos	6-(7-methyloctyl)-1H,3H,4H,6H-furo[3,4-c]furan-1-one	--	C15 H24 O3	252.171	13.901	--	--	--	--	--	--	--	--	--	--	Full match	No results	No results	253.179	4.0124e+06	5.90205e+06	1.04826e+06	1.48618e+06	2.51012e+06	1.70709e+06	809599	505927	585146	1.29193e+06	906425	748556	3.43802	1.78158	0.00673266	0.972222	1.781	up
Com_216_pos	Diaminopimelic acid	--	C7 H14 N2 O4	190.095	1.309	--	--	HMDB0001370	--	Organic acids and derivatives	Carboxylic acids and derivatives	Amino acids, peptides, and analogues	--	--	--	Full match	Full match	No results	191.102	8.86184e+08	5.43202e+08	1.19992e+09	7.41139e+08	1.10878e+09	6.18294e+08	1.29027e+09	1.60587e+09	1.4791e+09	1.42087e+09	1479274600	1.20971e+09	0.600762	-0.735134	0.00684866	1	1.88286	down
Com_223_pos	Oxaceprol	--	C7 H11 N O4	173.068	1.311	--	--	HMDB0036576	--	Organic acids and derivatives	Carboxylic acids and derivatives	Amino acids, peptides, and analogues	--	--	--	No results	No results	Full match	174.076	8.58493e+08	5.27247e+08	1.17077e+09	7.16478e+08	1.07555e+09	5.85543e+08	1.24603e+09	1.55576e+09	1.43762e+09	1.38129e+09	1.4388e+09	1.17409e+09	0.599262	-0.738741	0.00720796	1	1.87689	down
Com_2248_pos	5-acetyl-2,6-dimethyl-1,2,3,4-tetrahydropyridin-4-one	--	C9 H13 N O2	150.068	1.813	--	--	--	--	--	--	--	--	--	--	Invalid mass	No results	No match	168.101	1.00795e+07	2.83572e+06	8.39451e+06	7.76335e+06	5.39505e+06	5.90607e+06	2.27298e+07	2.73267e+07	8.03535e+07	9.82616e+06	1.05195e+07	5.1207e+07	0.199909	-2.32258	0.00746189	0.972222	1.76389	down
Com_12391_pos	PS (17:1/17:1)	--	C40 H74 N O10 P	759.508	13.979	--	--	--	LMGP03010891	--	--	--	Glycerophospholipids [GP]	Glycerophosphoserines [GP03]	Diacylglycerophosphoserines [GP0301]	No results	Full match	No results	760.516	6.9835e+06	390457	8.21344e+06	8.67133e+06	4.63781e+06	5.53584e+06	497597	535740	536095	404569	635909	584622	10.7785	3.43009	0.00759455	0.833333	1.91308	up
Com_2999_pos	Sulforidazine	--	C21 H26 N2 O2 S2	402.145	13.514	--	--	HMDB0042015	--	Organoheterocyclic compounds	Benzothiazines	Phenothiazines	--	--	--	Full match	No results	No results	403.153	7.27516e+06	1.35447e+07	3.43196e+07	1.1925e+07	5.53763e+07	1.77102e+07	3.23757e+06	5.022e+06	5.0395e+06	9.52568e+06	8.4862e+06	5.25884e+06	3.83243	1.93826	0.00977262	0.944444	1.73319	up
Com_1201_pos	4-Guanidinobutanoic acid	--	C5 H11 N3 O2	145.085	1.516	--	--	HMDB0031842	--	Phenylpropanoids and polyketides	Stilbenes	_	--	--	--	No results	No results	Full match	146.092	1.26543e+08	2.3448e+07	2.26586e+08	2.186e+08	6.76434e+07	4.41463e+07	1.76413e+07	1.43706e+07	1.29331e+07	3.26557e+07	2.86972e+07	2.6549e+07	5.32166	2.41188	0.010004	0.916667	1.74821	up
Com_160_pos	9-Oxo-ODE	--	C18 H30 O3	294.219	13.013	--	--	HMDB0004669	--	Lipids and lipid-like molecules	Fatty Acyls	Lineolic acids and derivatives	--	--	--	Full match	No results	Full match	295.226	4.06989e+08	5.85311e+08	3.00236e+08	1907126216	1.08676e+09	7.27787e+08	1.22335e+09	2.46002e+09	2.16549e+09	1.33248e+09	2.9861e+09	2.19415e+09	0.405628	-1.30177	0.0104237	0.944444	1.71572	down
Com_4550_pos	D-(+)-Camphor	--	C10 H16 O	152.12	13.703	--	--	--	--	--	--	--	--	--	--	Full match	No results	No results	153.127	1.53745e+07	1.25519e+07	1.79895e+07	2.26197e+07	2.92885e+07	2.13273e+07	2.70708e+07	2.86274e+07	2.5869e+07	3.01856e+07	4.24222e+07	3.13064e+07	0.64239	-0.638479	0.0110296	0.916667	1.71089	down
Com_2255_pos	Ecgonine	Ecgonine	C9 H15 N O3	185.104	1.76	cpd:C10858	--	HMDB0006548	--	Alkaloids and derivatives	Tropane alkaloids	_	--	--	--	Full match	No results	No results	186.112	9.17051e+06	1.13966e+06	5.25245e+06	1.03319e+07	2.35232e+06	1.00858e+07	2.32551e+07	3.75001e+07	7.98345e+07	4.41301e+06	2.54097e+07	6.41315e+07	0.163435	-2.61321	0.0110318	0.888889	1.65296	down
Com_18424_pos	Cyclohexaneacetic acid	--	C8 H14 O2	142.099	11.642	--	--	HMDB0031403	--	Organic acids and derivatives	Carboxylic acids and derivatives	Carboxylic acids	--	--	--	No results	No results	Full match	143.107	1.40031e+06	1.60648e+06	2.50167e+06	1.50923e+06	3.29127e+06	1.104e+06	1.01151e+06	1.2411e+06	792204	719239	1.23975e+06	846945	1.95068	0.96398	0.0116791	0.944444	1.69223	up
Com_9996_pos	Delta-Tridecalactone	--	C13 H24 O2	212.177	13.693	--	--	--	--	--	--	--	--	--	--	No results	No results	Full match	213.184	3.13509e+06	6.60286e+06	6.07048e+06	6.03914e+06	5.87831e+06	5.99404e+06	8.36303e+06	1.06417e+07	9.45718e+06	5.95359e+06	9.69594e+06	7.41299e+06	0.654445	-0.611656	0.013062	0.888889	1.62509	down
Com_1853_pos	4-Guanidinobutyric acid	4-Guanidinobutanoate; 4-Guanidinobutyric acid	C5 H11 N3 O2	145.085	1.414	cpd:C01035	map00330 Arginine and proline metabolism;map01100 Metabolic pathways	HMDB0003464	--	Organic acids and derivatives	Carboxylic acids and derivatives	Amino acids, peptides, and analogues	--	--	--	Full match	Full match	Full match	146.092	1.10231e+08	2.25526e+07	1.28156e+08	1.25674e+08	8.00643e+07	3.53751e+07	1.70275e+07	3.37403e+07	1.71129e+07	2.66397e+07	2.85405e+07	2.25436e+07	3.44806	1.78578	0.013178	0.916667	1.71464	up
Com_14626_pos	1-(4-methoxyphenyl)propane-1,2-diol	--	C10 H14 O3	164.083	10.933	--	--	--	--	--	--	--	--	--	--	Invalid mass	No match	No match	165.091	507565	307897	229200	525387	365614	285830	5.90161e+06	4.36613e+06	4.78458e+06	476171	444190	2.48903e+06	0.12033	-3.05494	0.0139867	0.888889	1.73056	down
Com_2768_pos	Homo-Gamma-Linolenic Acid (C20:3)	--	C20 H34 O2	306.256	15.388	--	--	--	--	--	--	--	--	--	--	No results	No results	Full match	307.263	3.92785e+06	2.73258e+06	2.93865e+06	1.65506e+06	4.12089e+06	2.06613e+06	1.90945e+07	1.93672e+06	1.40003e+07	2.08306e+07	1.5012e+07	6.58631e+07	0.127552	-2.97084	0.0140346	0.861111	1.73361	down
Com_14964_pos	TLK	--	C16 H32 N4 O5	360.235	3.93	--	--	--	--	--	--	--	--	--	--	Invalid mass	No results	No results	361.242	3.72892e+06	5.14489e+06	1.6324e+06	2.91094e+06	4.29735e+06	2.1037e+06	1.11297e+06	2.42106e+06	759869	1.53351e+06	1.80906e+06	397919	2.46667	1.30257	0.0141158	0.916667	1.6327	up
Com_16929_pos	Normorphine	Normorphine	C16 H17 N O3	271.119	9.225	cpd:C11785	--	HMDB0041959	--	Alkaloids and derivatives	Morphinans	_	--	--	--	Invalid mass	No results	No results	272.127	2.55351e+06	2.65376e+06	2.59275e+06	1.92259e+06	3.89921e+06	1.77318e+06	1.35669e+06	2.14024e+06	1.29531e+06	1.88378e+06	1.86999e+06	1.30354e+06	1.56302	0.644334	0.0146444	0.888889	1.60316	up
Com_5273_pos	Isorhapontigenin	--	C15 H14 O4	258.088	10.86	--	--	HMDB0128522	--	Phenylpropanoids and polyketides	Stilbenes	_	--	--	--	Full match	No results	No results	259.096	3.99056e+06	3.76678e+06	2.6547e+06	5.07024e+06	3.95793e+06	9.93161e+06	1.57547e+07	2.46078e+07	9.89688e+06	4.92497e+06	7.02999e+06	2.79776e+07	0.325659	-1.61857	0.0148754	0.888889	1.62932	down
Com_1830_pos	4,6,8-trihydroxy-7-methoxy-3-methyl-3,4-dihydro-1H-2-benzopyran-1-one	--	C11 H12 O6	262.047	11.609	--	--	--	--	--	--	--	--	--	--	Invalid mass	No results	No results	263.055	4.41383e+06	3.88701e+06	3.8149e+06	3.81086e+06	2.97627e+06	5.87621e+06	2.41508e+07	1.81087e+07	2.41844e+07	6.03507e+06	6.94634e+06	1.16658e+08	0.12637	-2.98427	0.015085	1	1.74664	down
Com_1316_pos	Prostaglandin K2	--	C20 H30 O5	332.195	12.006	--	--	--	LMFA03010023	--	--	--	Fatty Acyls [FA]	Eicosanoids [FA03]	Prostaglandins [FA0301]	Invalid mass	No results	No results	333.202	3.27738e+06	3.17391e+06	1.30249e+06	3.334e+06	4.50483e+06	2.91247e+06	3.82082e+06	9.38184e+06	1.08152e+07	3.03445e+07	2.59403e+07	1.81024e+08	0.0708121	-3.81986	0.0152515	0.972222	1.71027	down
Com_146_pos	Acetyl-L-carnitine	--	C9 H17 N O4	203.115	1.433	--	--	HMDB0000201	LMFA07070050	Lipids and lipid-like molecules	Fatty Acyls	Fatty acid esters	Fatty Acyls [FA]	Fatty esters [FA07]	Fatty acyl carnitines [FA0707]	Full match	Full match	Full match	204.122	2.02447e+08	3.00335e+08	2.25756e+08	1.3922e+08	4.23452e+08	4.35581e+08	1.52484e+09	1.22509e+09	2.47505e+09	2.69601e+08	3.80536e+08	1.21973e+09	0.243387	-2.03868	0.0152652	0.861111	1.6597	down
Com_1605_pos	2-(acetylamino)-3-(1H-indol-3-yl)propanoic acid	--	C13 H14 N2 O3	246.1	9.013	--	--	--	--	--	--	--	--	--	--	Full match	Full match	Full match	247.107	4.06569e+07	5.77131e+07	3.89229e+07	2.6405e+07	1.95488e+07	1.2968e+08	2.57947e+07	1.61041e+07	1.7452e+07	2.5285e+07	1.10339e+07	9.01347e+06	2.98927	1.57979	0.0153034	0.944444	1.63022	up
Com_2309_pos	11-Deoxy prostaglandin F1β	--	C20 H36 O4	322.25	13.622	--	--	--	--	--	--	--	--	--	--	Invalid mass	No results	No results	323.257	5.2103e+06	1.75383e+07	8.81667e+06	8.56476e+06	1.34462e+07	1.19238e+07	2.84636e+07	5.80501e+07	7.79678e+07	1.07543e+07	3.23447e+07	1.60782e+07	0.292857	-1.77173	0.0154057	0.888889	1.63095	down
Com_635_pos	Rhamnetin	Rhamnetin; Quercetin 7-methyl ether	C16 H12 O7	316.058	11.769	cpd:C10176	--	--	LMPK12112624	--	--	--	Polyketides [PK]	Flavonoids [PK12]	Flavones and Flavonols [PK1211]	Full match	No results	No results	317.065	4.87526e+08	3.87684e+08	5.32201e+08	1.21928e+08	2.20919e+08	1.08109e+08	5.59042e+07	4.20362e+07	5.10353e+07	3.2995e+08	9.55352e+07	3.35697e+07	3.05637	1.61182	0.0159289	0.916667	1.60224	up
Com_2370_pos	(11E,15Z)-9,10,13-trihydroxyoctadeca-11,15-dienoic acid	--	C18 H32 O5	350.206	12.494	--	--	--	--	--	--	--	--	--	--	Invalid mass	No results	No results	351.213	1.34019e+07	1.34771e+07	9.03272e+06	1.90141e+07	1.3563e+07	1.12964e+07	1.48571e+07	7.77066e+07	7.49421e+07	2.35135e+07	2.38273e+07	3.03292e+07	0.325421	-1.61962	0.0159544	0.972222	1.68056	down
Com_15614_pos	Milbemycin A3 oxime	--	C31 H43 N O7	541.298	10.305	--	--	--	--	--	--	--	--	--	--	Invalid mass	No results	No results	542.306	465804	278191	274829	361696	351359	760855	666710	5.61723e+06	424790	1.09771e+06	2.23829e+06	3.52593e+06	0.183686	-2.44469	0.0175637	0.916667	1.6697	down
Com_1719_pos	Tetranor-12(S)-HETE	--	C16 H26 O3	288.169	12.519	--	--	--	--	--	--	--	--	--	--	Invalid mass	No results	No results	289.176	1.19482e+06	647342	501840	381607	1.05204e+06	815139	2.31749e+07	1.26976e+07	1.14147e+08	373022	3.88881e+06	3.79975e+07	0.0238861	-5.38768	0.0192215	0.833333	1.70113	down
Com_1218_pos	N-Acetylputrescine	N-Acetylputrescine	C6 H14 N2 O	113.084	1.384	cpd:C02714	map00330 Arginine and proline metabolism;map01100 Metabolic pathways	HMDB0002064	--	Organic acids and derivatives	Carboximidic acids and derivatives	Carboximidic acids	--	--	--	Invalid mass	No results	No results	114.091	4.77337e+07	1.88581e+07	1.69841e+07	1.7308e+07	1.89043e+07	3.65801e+07	1.24295e+08	5.276e+07	1.11236e+08	3.22763e+07	2.75893e+07	1.99676e+08	0.28543	-1.80879	0.0194019	0.888889	1.59892	down
Com_1909_pos	2-Deoxyuridine	Deoxyuridine; 2-Deoxyuridine; 2'-Deoxyuridine	C9 H12 N2 O5	228.075	1.398	cpd:C00526	map00240 Pyrimidine metabolism	HMDB0000012	--	Nucleosides, nucleotides, and analogues	Pyrimidine nucleosides	Pyrimidine 2'-deoxyribonucleosides	--	--	--	No results	No results	Full match	474.184	1.44617e+08	1.07657e+08	8.32746e+07	1.7531e+06	8.64685e+07	4.31159e+07	993624	2.6768e+06	2.18097e+06	9.58643e+07	1.33163e+06	778775	4.49681	2.1689	0.0194077	0.833333	1.54704	up
Com_11192_pos	LPE 20:2	--	C25 H48 N O7 P	505.317	14.838	--	--	--	LMGP02050047	--	--	--	Glycerophospholipids [GP]	Glycerophosphoethanolamines [GP02]	Monoacylglycerophosphoethanolamines [GP0205]	No results	Full match	No results	506.324	651089	1.16229e+06	2.74845e+06	1.12981e+06	1.94068e+06	2.04884e+06	4.25275e+06	2.54417e+06	7.81941e+06	2.68036e+06	1.96504e+06	2.79555e+06	0.43891	-1.188	0.0195064	0.888889	1.54609	down
Com_1603_pos	Lysopc 16:2 (2N Isomer)	--	C24 H46 N O7 P	491.3	14.429	--	--	--	--	--	--	--	--	--	--	No results	No results	Full match	492.307	1.29402e+07	1.00249e+07	3.15382e+07	3.73956e+07	4.90544e+07	1.29856e+08	1.06505e+07	3.65958e+06	5.24444e+06	9.11532e+06	1.43207e+07	1.64261e+07	4.5578	2.18834	0.0200039	0.861111	1.62926	up
Com_9568_pos	L-Adrenaline	L-Adrenaline; (R)-(-)-Adrenaline; (R)-(-)-Epinephrine; (R)-(-)-Epirenamine; (R)-(-)-Adnephrine; 4-[(1R)-1-Hydroxy-2-(methylamino)ethyl]-1,2-benzenediol	C9 H13 N O3	183.089	9.43	cpd:C00788	map00350 Tyrosine metabolism;map01100 Metabolic pathways	HMDB0000068	--	Benzenoids	Phenols	Benzenediols	--	--	--	No results	No results	Full match	184.096	4.18637e+06	2.99652e+06	9.95934e+06	5.21129e+06	1.0616e+07	1.62888e+06	2.10339e+06	2.66328e+06	1.54915e+06	1.22638e+06	2.22527e+06	1.52398e+06	3.06412	1.61547	0.0206303	0.916667	1.62816	up
Com_5756_pos	3-Methoxycinnamic acid	--	C10 H10 O3	160.052	8.346	--	--	--	--	--	--	--	--	--	--	Invalid mass	No results	No results	161.06	1.64613e+06	772453	852461	1.11873e+06	580529	609445	1.97778e+07	4.53336e+06	2.19991e+07	1.19871e+06	1.28149e+06	3.62505e+06	0.106452	-3.23172	0.0209301	0.944444	1.64127	down
Com_1908_pos	Jasmone	Jasmone; cis-Jasmone	C11 H16 O	164.12	13.705	cpd:C08490	--	HMDB0035601	--	Organic oxygen compounds	Organooxygen compounds	Carbonyl compounds	--	--	--	Full match	No results	No results	165.127	3.28327e+07	2.17175e+07	3.0998e+07	6.88287e+07	4.80531e+07	3.45214e+07	4.56784e+07	5.31598e+07	4.65857e+07	9.15652e+07	1.15892e+08	1.10461e+08	0.511396	-0.967488	0.0210423	0.861111	1.57254	down
Com_20888_pos	Estrone	Estrone; 3-Hydroxy-1,3,5(10)-estratrien-17-one	C18 H22 O2	270.162	6.372	cpd:C00468	map01100 Metabolic pathways	HMDB0000145	LMST02010004	Lipids and lipid-like molecules	Steroids and steroid derivatives	Estrane steroids	Sterol Lipids [ST]	Steroids [ST02]	C18 steroids (estrogens) and derivatives [ST0201]	No results	No results	Full match	271.17	3.49848e+06	1.18598e+06	416352	1.81502e+06	956820	936514	314093	745173	362356	696317	471889	324393	3.02282	1.5959	0.021083	0.916667	1.57896	up
Com_14010_pos	Veratramine	Veratramine	C27 H39 N O2	409.293	12.106	cpd:C10829	--	--	--	--	--	--	--	--	--	Invalid mass	No results	No results	410.3	232170	1.60275e+06	212870	229180	465843	1.40861e+06	1.08113e+06	2.7444e+06	5.30727e+06	494881	4.18271e+06	1.95218e+06	0.263373	-1.92482	0.0214666	0.888889	1.53204	down
Com_46_pos	α-Eleostearic acid	(9Z,11E,13E)-Octadecatrienoic acid; (9Z,11E,13E)-9,11,13-Octadecatrienoic acid; alpha-Eleostearic acid	C18 H30 O2	278.224	13.749	cpd:C08315	--	--	--	--	--	--	--	--	--	Full match	No results	Full match	279.231	4.04609e+09	3.66149e+09	3.57324e+09	6.15709e+09	8.20672e+08	5.16352e+09	6.52095e+09	6.64642e+09	6.66579e+09	9.81336e+09	1.27097e+10	1.11098e+10	0.438075	-1.19075	0.0218864	1	1.63206	down
Com_22638_pos	(1E)-5-hydroxy-1,7-diphenylhept-1-en-3-one	--	C19 H20 O2	302.129	5.983	--	--	--	--	--	--	--	--	--	--	Invalid mass	No results	No results	303.136	2.87631e+06	1.57436e+06	2.14782e+06	2.36902e+06	1.74638e+06	985144	1.69023e+06	1.356e+06	740786	1.20829e+06	900646	651665	1.78676	0.837348	0.0220073	0.888889	1.53522	up
Com_698_pos	Octadeca-11E,13E,15Z-trienoic acid	--	C18 H30 O2	278.224	14.701	--	--	--	LMFA01030777	--	--	--	Fatty Acyls [FA]	Fatty Acids and Conjugates [FA01]	Unsaturated fatty acids [FA0103]	No results	No results	Full match	279.231	1.65015e+08	5.17214e+07	7.74479e+07	1.14576e+08	1.66785e+08	1.68016e+08	2.69929e+08	1.2466e+08	1.581e+08	3.63161e+08	2.36894e+08	4.21974e+08	0.472187	-1.08257	0.0220625	0.833333	1.54954	down
Com_20461_pos	Homosildenafil	--	C23 H32 N6 O4 S	976.441	6.526	--	--	HMDB0060932	--	Benzenoids	Benzene and substituted derivatives	Benzenesulfonamides	--	--	--	Invalid mass	No results	No results	489.228	3.66051e+06	2.36781e+06	885979	1.559e+06	1.75559e+06	1.81638e+06	1.51164e+06	1.27923e+06	513073	1.04104e+06	871115	378835	2.15289	1.10627	0.0226957	0.916667	1.5272	up
Com_3528_pos	Indole-3-acetic acid	Indole-3-acetate; Indole-3-acetic acid; (Indol-3-yl)acetate; Indoleacetate; Indoleacetic acid; IAA	C10 H9 N O2	175.063	7.974	cpd:C00954	map00380 Tryptophan metabolism;map01100 Metabolic pathways	HMDB0000197	--	Organoheterocyclic compounds	Indoles and derivatives	Indolyl carboxylic acids and derivatives	--	--	--	Full match	No results	Full match	176.07	3.65249e+06	2.13626e+06	2.47448e+06	3.73699e+06	1.99323e+06	2.20813e+06	3.95101e+07	2.02735e+07	4.23146e+07	3.40039e+06	3.29852e+06	7.62439e+06	0.139163	-2.84515	0.0228008	0.888889	1.64177	down
Com_23074_pos	N-(p-Coumaroyl) serotonin	--	C19 H18 N2 O3	644.264	7.188	--	--	--	--	--	--	--	--	--	--	Invalid mass	No results	No results	645.273	2.73697e+06	1.45965e+06	1.02502e+06	1.82384e+06	1.52732e+06	1.1687e+06	1.59027e+06	645287	302730	769473	1.07782e+06	391397	2.03926	1.02804	0.023174	0.861111	1.56915	up
Com_2075_pos	Cytidine 5'-diphosphocholine	CDP-choline; Cytidine 5'-diphosphocholine; Citicoline	C14 H26 N4 O11 P2	488.106	1.271	cpd:C00307	map00564 Glycerophospholipid metabolism;map01100 Metabolic pathways	HMDB0001413	--	Nucleosides, nucleotides, and analogues	Pyrimidine nucleotides	Pyrimidine ribonucleotides	--	--	--	Full match	No results	Full match	489.113	5.19812e+07	8.34614e+07	9.68464e+07	6.46123e+07	9.2373e+07	4.8539e+07	2.66393e+07	4.04094e+07	2.92658e+07	5.27408e+07	5.75866e+07	6.07164e+07	1.63755	0.711541	0.0233661	0.833333	1.52086	up
Com_2267_pos	11-Deoxy prostaglandin F1α	--	C20 H36 O4	362.242	13.622	--	--	--	--	--	--	--	--	--	--	Invalid mass	No results	No results	363.249	3.18528e+06	1.66665e+07	6.30976e+06	7.85994e+06	1.45127e+07	1.29631e+07	2.31668e+07	4.72225e+07	7.9531e+07	8.76204e+06	2.79224e+07	1.61419e+07	0.30332	-1.72109	0.0242932	0.888889	1.51392	down
Com_5571_pos	4-oxo-5-phenylpentanoic acid	--	C11 H12 O3	174.068	8.618	--	--	--	--	--	--	--	--	--	--	Invalid mass	No results	No results	175.075	6.08316e+06	3.14136e+06	4.11254e+06	6.1977e+06	3.42317e+06	4.56888e+06	1.12111e+07	1.08722e+07	1.20179e+07	4.89915e+06	4.98696e+06	2.57944e+07	0.394471	-1.34201	0.0244362	0.888889	1.5808	down
Com_6901_pos	(5E)-7-methylidene-10-oxo-4-(propan-2-yl)undec-5-enoic acid	--	C15 H24 O3	274.153	11.388	--	--	--	--	--	--	--	--	--	--	Invalid mass	No results	No results	275.161	1.26253e+06	897222	1.10004e+06	1.32006e+06	1.61707e+06	1.16707e+06	9.39262e+06	7.32815e+06	1.67859e+07	766253	2.42296e+06	9.4008e+06	0.159751	-2.6461	0.0245254	0.833333	1.65793	down
Com_804_pos	3-(3-furylmethylidene)-1,5-dioxaspiro[5.5]undecane-2,4-dione	--	C14 H14 O5	262.083	9.677	--	--	--	--	--	--	--	--	--	--	Full match	No results	No results	263.09	8.22317e+06	6.46342e+06	3.09379e+06	6.63936e+06	4.14555e+06	1.7316e+07	1.86793e+08	4.65454e+07	3.14521e+08	7.87325e+06	9.195e+06	3.79375e+07	0.0761054	-3.71586	0.0253804	0.916667	1.58319	down
Com_1127_pos	4-morpholinobenzoic acid	--	C11 H13 N O3	207.089	7.974	--	--	--	--	--	--	--	--	--	--	Full match	No results	Full match	208.096	3.51746e+06	1.62616e+06	2.22825e+06	2.42389e+06	1.43669e+06	1.29623e+06	1.7488e+08	1.33268e+08	1.99402e+08	1.93669e+06	2.45051e+06	2.84534e+07	0.0231845	-5.4307	0.0260627	0.888889	1.6269	down
Com_17847_pos	Hydrocortisone acetate	Cortisol 21-acetate; Hydrocortisone acetate; Cortell	C23 H32 O6	404.22	5.476	cpd:C02821	--	HMDB0000063	--	Lipids and lipid-like molecules	Steroids and steroid derivatives	Hydroxysteroids	--	--	--	No results	No results	Full match	405.227	1.55848e+06	3.69752e+06	256132	2.08784e+06	871128	399592	228964	148383	122001	1.06337e+06	413642	107484	4.2569	2.0898	0.0261289	0.861111	1.51512	up
Com_9596_pos	4-(allyloxy)-1,2-dihydroquinolin-2-one	--	C12 H11 N O2	201.078	8.348	--	--	--	--	--	--	--	--	--	--	Full match	No results	No results	202.086	1.37087e+06	569163	753712	1.07168e+06	694449	522382	9.90068e+06	3.55457e+06	1.01403e+07	927492	1.2528e+06	1.50131e+06	0.182653	-2.45282	0.0265821	0.916667	1.57929	down
Com_2128_pos	Docosahexaenoic acid	(4Z,7Z,10Z,13Z,16Z,19Z)-Docosahexaenoic acid; 4,7,10,13,16,19-Docosahexaenoic acid; Docosahexaenoic acid; Docosahexaenoate	C22 H32 O2	306.256	15.349	cpd:C06429	map01040 Biosynthesis of unsaturated fatty acids	HMDB0002183	LMFA01031176	Lipids and lipid-like molecules	Fatty Acyls	Fatty acids and conjugates	Fatty Acyls [FA]	Fatty Acids and Conjugates [FA01]	Unsaturated fatty acids [FA0103]	Invalid mass	No results	No match	307.263	4.6207e+06	4.44366e+06	3.20479e+06	1.63572e+06	6.99322e+06	2.40711e+06	1.96752e+07	1.98954e+06	1.46993e+07	2.20775e+07	1.65733e+07	9.59068e+07	0.13635	-2.87461	0.0266918	0.861111	1.56683	down
Com_6490_pos	methyl 2,5-dimethyl-1H-pyrrole-3-carboxylate	--	C8 H11 N O2	153.079	2.485	--	--	--	--	--	--	--	--	--	--	Full match	No results	No results	154.086	1.9313e+07	2.00317e+07	5.19183e+06	1.70558e+07	1.37238e+07	1.8707e+07	6.30543e+06	6.77542e+06	977538	9.33259e+06	9.17383e+06	1.72967e+06	2.74164	1.45504	0.0267203	0.888889	1.55031	up
Com_4872_pos	5-Methylcytosine	5-Methylcytosine	C5 H7 N3 O	125.059	1.366	cpd:C02376	map00240 Pyrimidine metabolism	HMDB0002894	--	Organoheterocyclic compounds	Diazines	Pyrimidines and pyrimidine derivatives	--	--	--	No results	No results	Full match	126.066	4.06391e+07	1.64406e+07	2.61543e+07	3.1161e+07	2.11683e+07	2.11379e+07	2.64855e+07	6.43429e+06	1.27227e+07	1.30449e+07	1.98428e+06	4.00043e+06	2.42301	1.2768	0.026802	0.888889	1.58394	up
Com_14103_pos	3,3-dimethyl-1-[4-(trifluoromethoxy)phenyl]piperidine-2,6-dione	--	C14 H14 F3 N O3	301.094	9.367	--	--	--	--	--	--	--	--	--	--	Full match	No results	No results	302.101	1.21016e+06	2.37132e+06	1.88773e+06	1.54622e+06	2.54983e+06	2.2024e+06	2.1197e+06	5.6151e+06	4.85445e+06	1.68824e+06	4.38618e+06	5.83736e+06	0.480292	-1.05801	0.0285523	0.805556	1.53763	down
Com_4852_pos	4-Methoxycinnamic acid	--	C10 H10 O3	160.052	8.466	--	--	HMDB0002040	--	Phenylpropanoids and polyketides	Cinnamic acids and derivatives	Cinnamic acids	--	--	--	Invalid mass	No results	No results	161.06	9.50783e+06	1.06283e+07	3.39413e+06	1.02357e+07	1.17905e+07	8.79546e+06	2.28994e+07	2.14046e+07	2.79966e+07	1.24507e+07	8.02966e+06	1.52194e+07	0.503256	-0.990634	0.0290328	0.861111	1.46732	down
Com_21470_pos	Glu-Val-Phe	--	C19 H27 N3 O6	393.189	10.031	--	--	--	--	--	--	--	--	--	--	No results	Full match	No results	394.196	511258	917712	1.86261e+06	2.00622e+06	2.32876e+06	494200	339130	996307	269273	384502	766331	292269	2.66446	1.41384	0.0298377	0.861111	1.47154	up
Com_14826_pos	N'-[(2,4-dihydroxyphenyl)methylene]-4-methylbenzenesulfonohydrazide	--	C14 H14 N2 O4 S	306.073	8.844	--	--	--	--	--	--	--	--	--	--	Invalid mass	No results	No results	307.08	1.91326e+06	1.90963e+06	2.03039e+06	1.90135e+06	1.37562e+06	1.20679e+06	3.76029e+06	5.14518e+06	4.78069e+06	1.40295e+06	1.98709e+06	5.03648e+06	0.467472	-1.09705	0.0298918	0.861111	1.55027	down
Com_12787_pos	Purpurin	Purpurin	C14 H8 O5	256.036	8.846	cpd:C10395	--	--	LMPK12140007	--	--	--	Polyketides [PK]	Flavonoids [PK12]	Flavanones [PK1214]	Invalid mass	No results	No results	257.043	450762	343808	1.42194e+06	328765	588551	467135	3.42652e+06	5.02566e+06	6.28708e+06	317622	789748	6.3942e+06	0.161908	-2.62676	0.0310892	0.805556	1.54903	down
Com_14436_pos	trans-Clovamide	--	C18 H17 N O7	381.087	8.097	--	--	--	--	--	--	--	--	--	--	Invalid mass	No results	No results	382.094	581158	319488	399902	455887	289599	384738	5.10484e+06	4.43923e+06	5.01674e+06	430555	333435	1.96078e+06	0.140624	-2.83008	0.031241	0.833333	1.58018	down
Com_224_pos	Adenylosuccinic acid	N6-(1,2-Dicarboxyethyl)-AMP; N6-(1,2-Dicarboxyethyl)AMP; Adenylosuccinate; Adenylosuccinic acid	C14 H18 N5 O11 P	463.074	4.492	cpd:C03794	map00230 Purine metabolism;map00250 Alanine, aspartate and glutamate metabolism;map01100 Metabolic pathways	HMDB0000536	--	Nucleosides, nucleotides, and analogues	Purine nucleotides	Purine ribonucleotides	--	--	--	No results	Full match	Full match	464.081	5.93539e+08	1.70765e+08	4.91055e+08	4.10249e+08	2.86397e+08	4.9981e+08	6.68403e+08	9.24741e+08	1.14462e+09	3.12289e+08	7.07772e+08	1.59114e+09	0.458372	-1.12541	0.0318274	0.888889	1.47756	down
Com_6908_pos	4-(4-nitrophenylazo)aniline	--	C12 H10 N4 O2	264.06	7.548	--	--	--	--	--	--	--	--	--	--	Invalid mass	No results	No results	265.067	2.44527e+07	2.36756e+06	3.63122e+06	1.83417e+07	1.04374e+06	507340	573550	883729	621857	801862	1.00618e+06	114981	12.5793	3.65298	0.032194	0.861111	1.49896	up
Com_3032_pos	Reynoutrin	--	C20 H18 O11	434.084	10.051	--	--	--	--	--	--	--	--	--	--	Full match	No results	No results	435.091	7.65885e+07	1.78656e+07	6.38349e+06	2.80341e+07	1.19342e+07	9.75785e+06	6.44234e+06	5.28667e+06	3.65737e+06	7.1773e+06	9.48254e+06	6.23435e+06	3.93316	1.97569	0.0325172	0.916667	1.52988	up
Com_18833_pos	3-ethyl-4-hydroxy-1-methyl-1,2-dihydroquinolin-2-one	--	C12 H13 N O2	203.094	10.255	--	--	--	--	--	--	--	--	--	--	Full match	No results	No results	204.101	544563	368020	432311	542821	462703	612026	3.52852e+06	3.31777e+06	3.00426e+06	440386	549804	1.23e+06	0.245424	-2.02665	0.032924	0.861111	1.56767	down
Com_7439_pos	4-methoxy-9-(3-methylbut-2-en-1-yl)-7H-furo[3,2-g]chromen-7-one	--	C17 H16 O4	284.104	13.399	--	--	--	--	--	--	--	--	--	--	Full match	No results	No results	285.111	2.99553e+06	5.27554e+06	7.91796e+06	3.25557e+06	1.56354e+07	5.70172e+06	1.81047e+06	1.72248e+06	2.3891e+06	4.93026e+06	4.17337e+06	2.38483e+06	2.34236	1.22796	0.0333616	0.888889	1.45681	up
Com_9788_pos	17(S)-HETE	--	C20 H32 O3	298.25	14.331	--	--	--	--	--	--	--	--	--	--	Invalid mass	No results	No results	299.257	1.30644e+07	5.63008e+06	1.21691e+07	8.48471e+06	6.92183e+06	4.33293e+06	5.89865e+06	5.3349e+06	5.31686e+06	3.32085e+06	5.56711e+06	2.68097e+06	1.79958	0.847662	0.0335012	0.861111	1.44834	up
Com_8693_pos	Isoeugenyl acetate	--	C12 H14 O3	206.094	7.978	--	--	HMDB0034135	--	Benzenoids	Benzene and substituted derivatives	Phenol esters	--	--	--	Full match	No results	No results	207.1	1.86036e+06	1.19806e+06	1.36793e+06	2.23634e+06	1.17785e+06	1.18834e+06	1.02633e+07	7.83072e+06	1.19233e+07	1.56409e+06	1.36935e+06	3.70301e+06	0.246328	-2.02135	0.0338543	0.888889	1.5388	down
Com_2848_pos	γ-Linolenic acid ethyl ester	--	C20 H34 O2	312.265	14.596	--	--	--	--	--	--	--	--	--	--	Invalid mass	No results	No results	313.272	5.23315e+06	1.11282e+07	2.50844e+07	5.92725e+06	1.34343e+07	1.50563e+07	2.91237e+07	3.23546e+07	5.68618e+07	1.68482e+07	1.2014e+07	2.06822e+07	0.45188	-1.14599	0.0338692	0.861111	1.44143	down
Com_162_pos	Hypoxanthine	Hypoxanthine; Purine-6-ol	C5 H4 N4 O	136.038	1.807	cpd:C00262	map00230 Purine metabolism;map01100 Metabolic pathways	HMDB0000157	--	Organoheterocyclic compounds	Imidazopyrimidines	Purines and purine derivatives	--	--	--	Full match	Full match	Full match	137.045	5.18225e+08	1.72869e+08	1.03387e+08	1.42828e+08	8.69601e+07	2.36102e+08	6.38345e+08	6.32607e+08	2.61192e+08	2.15165e+08	3.58039e+08	2.32497e+09	0.284488	-1.81356	0.0341448	0.888889	1.44437	down
Com_3852_pos	FLK	--	C21 H34 N4 O4	203.126	1.088	--	--	--	--	--	--	--	--	--	--	Invalid mass	No results	No results	204.133	3.80643e+07	4.15732e+07	1.49162e+07	3.38648e+07	2.09121e+07	2.58593e+07	2.21297e+07	2.23401e+07	1.04906e+07	6.41822e+06	2.11095e+07	1.27591e+07	1.83932	0.879171	0.0349487	0.833333	1.46005	up
Com_19794_pos	1-{4-[2-nitro-4-(trifluoromethyl)phenyl]piperazino}ethan-1-one	--	C13 H14 F3 N3 O3	339.076	3.759	--	--	--	--	--	--	--	--	--	--	Invalid mass	No results	No results	340.083	1.03735e+06	728935	3.34628e+06	1.58615e+06	545265	401918	879482	300008	303900	564301	264142	277652	2.95267	1.56202	0.0356342	0.861111	1.44954	up
Com_13797_pos	ethyl 5-ethoxy-1H-indole-2-carboxylate	--	C13 H15 N O3	233.104	9.836	--	--	--	--	--	--	--	--	--	--	Full match	No results	No results	234.111	2.0458e+06	1.26092e+06	1.17256e+06	1.87376e+06	1.36519e+06	1.0958e+06	3.51385e+06	2.78419e+06	5.46316e+06	1.6307e+06	1.32215e+06	2.67097e+06	0.50699	-0.979971	0.0365483	0.861111	1.46977	down
Com_3015_pos	Pleuromutilin	Pleuromutilin; Pleuromulin	C22 H34 O5	395.266	11.625	cpd:C09169	--	--	--	--	--	--	--	--	--	Invalid mass	No results	No results	396.273	249640	479907	201764	555281	626542	1.34343e+07	1.00172e+06	6.79893e+07	5.40814e+06	756449	5.46686e+07	1.76891e+07	0.105397	-3.2461	0.0369086	0.916667	1.42789	down
Com_4332_pos	4-oxo-4,5,6,7-tetrahydrobenzo[b]furan-3-carboxylic acid	--	C9 H8 O4	180.042	4.909	--	--	--	--	--	--	--	--	--	--	Full match	Full match	No results	181.049	8.61509e+06	3.75689e+06	2.86382e+06	4.79126e+06	2.78567e+06	4.06347e+06	6.19842e+06	1.90076e+07	5.07453e+06	9.38672e+06	4.52473e+07	6.55946e+06	0.293812	-1.76703	0.0378004	0.916667	1.56386	down
Com_8582_pos	4-(3,4-dimethoxyphenyl)-3-methyl-1H-pyrazol-5-amine	--	C12 H15 N3 O2	233.116	6.948	--	--	--	--	--	--	--	--	--	--	Full match	No results	No results	234.123	1.03277e+06	1.1845e+06	909266	1.05089e+06	1.99827e+06	3.50176e+06	3.34054e+06	3.96623e+06	1.21507e+07	1.22569e+06	2.07681e+06	8.62063e+06	0.30839	-1.69717	0.0379785	0.888889	1.50473	down
Com_11487_pos	Pyridoxal 5-phosphate monohydrate	--	C8 H12 N O7 P	265.034	1.297	--	--	--	--	--	--	--	--	--	--	No results	No results	Full match	266.041	8.00619e+06	5.72112e+06	8.41343e+06	8.40723e+06	5.98546e+06	7.77296e+06	4.95539e+06	4.96938e+06	4.06985e+06	5.64671e+06	6.71192e+06	1.87419e+06	1.56962	0.650416	0.038339	0.944444	1.49793	up
Com_4644_pos	Quinoline-4-carboxylic acid	4-Quinolinecarboxylic acid; Quinoline-4-carboxylate; Quinoline-4-carboxylic acid; Cinchonic acid	C10 H7 N O2	173.047	7.353	cpd:C06414	--	--	--	--	--	--	--	--	--	No results	No results	Full match	174.054	1.39949e+07	8.21454e+06	7.96114e+06	9.7896e+06	6.09556e+06	6.37939e+06	2.36041e+07	1.80393e+07	2.96277e+07	8.66418e+06	8.34784e+06	1.34782e+07	0.515276	-0.956582	0.0423264	0.861111	1.41711	down
Com_7589_pos	APK	--	C14 H26 N4 O4	356.204	5.604	--	--	--	--	--	--	--	--	--	--	Invalid mass	No results	No results	357.211	1.77989e+07	1.08273e+07	9.50252e+06	1.34111e+07	1.51912e+07	1.43688e+07	1.76114e+07	4.87272e+06	6.5971e+06	9.44543e+06	7.41048e+06	7.15829e+06	1.52743	0.611111	0.0425259	0.861111	1.42679	up
Com_740_pos	(+)-ar-Turmerone	--	C15 H20 O	216.151	12.52	--	--	HMDB0035612	--	Lipids and lipid-like molecules	Prenol lipids	Sesquiterpenoids	--	--	--	Full match	No results	No results	217.158	1.31294e+07	5.68222e+06	1.30565e+07	7.66379e+06	7.91742e+06	4.73889e+06	6.78689e+07	3.69901e+07	3.51026e+08	4.41825e+06	1.57294e+07	1.07312e+08	0.0894639	-3.48255	0.0426393	0.833333	1.51099	down
Com_11846_pos	mesityl(piperidin-4-yl)methanone hydrochloride	--	C15 H21 N O	231.157	1.155	--	--	--	--	--	--	--	--	--	--	Invalid mass	No results	No results	232.164	909380	7.78902e+06	2.63664e+06	733399	6.8904e+06	1.4915e+06	502623	2.62899e+06	465954	522913	908357	397130	3.76897	1.91417	0.042946	0.888889	1.40867	up
Com_15375_pos	SPK	--	C14 H26 N4 O5	352.173	6.691	--	--	--	--	--	--	--	--	--	--	Invalid mass	No results	No results	353.18	6.53539e+06	2.55861e+06	5.43053e+06	4.72202e+06	919602	932365	762564	1.44158e+06	661595	1.75932e+06	1.39862e+06	566308	3.2016	1.67879	0.0440841	0.833333	1.43043	up
Com_22055_pos	PC (14:0/16:3)	--	C38 H70 N O8 P	699.483	16.451	--	--	--	--	--	--	--	--	--	--	No results	Full match	No results	700.491	467201	2.29778e+06	1.05277e+06	402730	1.16591e+06	955991	332527	318724	650230	379848	519043	551764	2.30453	1.20447	0.0445629	0.833333	1.51098	up
Com_1424_pos	Riboflavin	Riboflavin; Lactoflavin; 7,8-Dimethyl-10-ribitylisoalloxazine; Vitamin B2	C17 H20 N4 O6	376.138	8.07	cpd:C00255	map00740 Riboflavin metabolism;map01100 Metabolic pathways;map01110 Biosynthesis of secondary metabolites	HMDB0001520	--	Nucleosides, nucleotides, and analogues	Flavin nucleotides	_	--	--	--	Full match	Full match	Full match	377.145	8.25895e+07	1.41472e+08	3.72581e+07	1.02784e+08	6.98375e+07	7.75834e+07	1.02071e+08	1.50897e+08	1.10559e+08	9.61229e+07	2.0246e+08	1.5451e+08	0.626393	-0.67486	0.0451582	0.861111	1.4065	down
Com_11459_pos	2-(2-amino-3-methylbutanamido)-3-phenylpropanoic acid	--	C14 H20 N2 O3	264.147	7.798	--	--	--	--	--	--	--	--	--	--	Full match	No results	Full match	265.154	2.9927e+06	3.69191e+06	2.2363e+06	3.03475e+06	4.77538e+06	7.80994e+06	2.8911e+06	2.79371e+06	1.6799e+06	1.44976e+06	2.44772e+06	2.8354e+06	1.74079	0.799745	0.0457778	0.888889	1.48595	up
Com_21916_pos	11-Epiprostaglandin E1	--	C20 H34 O5	371.265	11.403	--	--	--	--	--	--	--	--	--	--	Invalid mass	No results	No results	372.273	363599	338372	285237	544412	335809	492042	557037	2.75012e+06	513429	671154	775676	503186	0.408878	-1.29026	0.046162	0.944444	1.47833	down
Com_1171_pos	3-(2-Hydroxyethyl)indole	--	C10 H11 N O	161.084	9.394	--	--	HMDB0003447	--	Organoheterocyclic compounds	Indoles and derivatives	Indoles	--	--	--	Full match	No results	No results	162.091	4.93385e+07	2.99055e+07	2.35369e+08	4.11351e+07	3.26227e+07	4.29235e+07	4.66881e+07	1.79156e+07	2.46147e+07	7.44585e+06	1.64556e+07	3.13538e+07	2.98528	1.57787	0.0461691	0.861111	1.46808	up
Com_4709_pos	2-(cyclopropylcarbonyl)-3-(4-fluoroanilino)acrylonitrile	--	C13 H11 F N2 O	230.09	5.892	--	--	--	--	--	--	--	--	--	--	Invalid mass	No results	No results	231.097	1.48013e+06	474930	619566	436761	548410	1.03921e+06	6.00345e+06	1.78948e+06	2.91561e+07	996588	560314	1.68464e+07	0.0830861	-3.58925	0.0463239	0.861111	1.48566	down
Com_2669_pos	11-dehydro Thromboxane B2	--	C20 H32 O6	368.216	10.375	--	--	--	--	--	--	--	--	--	--	Invalid mass	No results	No results	369.223	2.23392e+07	1.02252e+07	1.28243e+07	4.02944e+07	3.83405e+07	1.95059e+07	4.09718e+07	8.12063e+07	4.15161e+07	4.5906e+07	6.86462e+07	1.63047e+07	0.487282	-1.03717	0.0469742	0.888889	1.45623	down
Com_6131_pos	MPH	--	C16 H25 N5 O4 S	405.141	6.046	--	--	--	--	--	--	--	--	--	--	Invalid mass	No results	No results	406.148	907150	2.90836e+06	3.33956e+06	900774	2.08653e+07	958796	1.24918e+06	580221	666873	1.49537e+06	315098	143513	6.71421	2.74722	0.0472303	0.833333	1.37419	up
Com_26856_pos	N-(9-oxodecyl)acetamide	--	C12 H23 N O2	251.125	5.625	--	--	--	--	--	--	--	--	--	--	Invalid mass	No results	No results	252.132	1.02181e+06	1.233e+06	470405	1.12787e+06	789522	894533	665625	919524	528083	465038	532838	552094	1.51156	0.596035	0.0484979	0.805556	1.3887	up
Com_26207_pos	AL 8810 Methyl ester	--	C25 H33 F O4	438.211	9.753	--	--	--	--	--	--	--	--	--	--	Invalid mass	No results	No results	439.219	1.20847e+06	1.36293e+06	242301	924295	1.19445e+06	638761	594724	598566	655699	175932	252554	212091	2.23782	1.16209	0.0489653	0.861111	1.39284	up
Com_671_pos	(S)-beta-Aminoisobutyric Acid	--	C4 H9 N O2	103.063	1.247	--	--	HMDB0002166	--	Organic acids and derivatives	Carboxylic acids and derivatives	Amino acids, peptides, and analogues	--	--	--	No results	No results	Full match	104.07	8.07553e+07	7.97674e+07	1.30581e+08	6.96811e+07	6.87959e+07	1.26571e+08	4.83463e+08	1.80647e+08	3.5557e+08	1.13075e+08	1.02279e+08	1.04423e+08	0.415207	-1.2681	0.0491233	0.833333	1.41145	down
Yellow highlight represents the compounds were annotated as biosynthesis of secondary metabolites in KEGG database.
Green highlight represents the compounds were annotated as lipids and lipid-like molecules in HMDB database.
Red highlight represents the compounds were annotated as phenylpropanoids and polyketides in HMDB database.
